# Supplementary material for: Systematic Review and Meta-Analysis of Outcomes after Cardiopulmonary Arrest in Childhood
Source: PLoS One. 2015 Jun 24;10(6):e0130327. doi: 10.1371/journal.pone.0130327 (PMC4479568; doi:10.1371/journal.pone.0130327)
Supplement: S1 Table — (CSV) [file pone.0130327.s002.csv]

study	descriptor.popn	end.time	overall.n	overall.N	u1.n	u1.N	o1.n	o1.N	pea.n	pea.N	vf.n	vf.N	med.n	med.N	trauma.n	trauma.N	picu.n	picu.N	ip.n	ip.N	op.n	op.N	witness.n	witness.N	unseen.n	unseen.N	byst.n	byst.N	breaths.n	breaths.N	hands.n	hands.N	nobyst.n	nobyst.N	4.n	4.N	9.n	9.N	19.n	19.N	29.n	29.N	60.n	60.N	90.n	90.N
Atkins	Out of hosp	Discharge	39	500	8	230	31	270	19	382	7	35	60	621	NA	NA	NA	NA	NA	NA	39	500	NA	NA	NA	NA	NA	NA	NA	NA	NA	NA	NA	NA	NA	NA	NA	NA	NA	NA	NA	NA	NA	NA	NA	NA
Carroll	PICU & 2 doses vasopressor	Discharge	12	24	NA	NA	NA	NA	NA	NA	NA	NA	NA	NA	NA	NA	12	24	NA	NA	NA	NA	NA	NA	NA	NA	NA	NA	NA	NA	NA	NA	NA	NA	NA	NA	NA	NA	NA	NA	NA	NA	NA	NA	NA	NA
del Castillo	Inhospital - multi department	Undefined	181	543	NA	NA	NA	NA	NA	NA	NA	NA	NA	NA	NA	NA	NA	NA	181	543	NA	NA	NA	NA	NA	NA	NA	NA	NA	NA	NA	NA	NA	NA	NA	NA	NA	NA	NA	NA	NA	NA	NA	NA	NA	NA
De Maio	Out of hospital trauma patients	Discharge	7	123	NA	NA	NA	NA	1	76	0	3	NA	NA	7	123	NA	NA	NA	NA	7	123	4	53	3	52	NA	NA	NA	NA	NA	NA	NA	NA	NA	NA	NA	NA	NA	NA	NA	NA	NA	NA	NA	NA
Donoghue	non-VF/pVT inpatients	Discharge	365	1489	131	398	157	790	365	1489	NA	NA	NA	NA	NA	NA	NA	NA	365	1489	NA	NA	NA	NA	NA	NA	NA	NA	NA	NA	NA	NA	NA	NA	NA	NA	NA	NA	NA	NA	NA	NA	NA	NA	NA	NA
Foltin	Out of hospital	Discharge	6	147	NA	NA	NA	NA	NA	NA	NA	NA	6	116	0	31	NA	NA	NA	NA	6	147	6	58	0	70	3	44	NA	NA	NA	NA	3	87	NA	NA	NA	NA	NA	NA	NA	NA	NA	NA	NA	NA
Gerein	Out of hospital	Discharge	9	457	NA	NA	NA	NA	NA	NA	NA	NA	NA	NA	NA	NA	NA	NA	NA	NA	9	457	NA	NA	NA	NA	NA	NA	NA	NA	NA	NA	NA	NA	NA	NA	NA	NA	NA	NA	NA	NA	NA	NA	NA	NA
Nitta	Out of hospital	1 month	58	740	18	343	38	397	47	682	7	27	NA	NA	NA	NA	NA	NA	NA	NA	58	740	NA	NA	NA	NA	NA	NA	NA	NA	NA	NA	NA	NA	NA	NA	NA	NA	NA	NA	NA	NA	NA	NA	NA	NA
Moreno	PICU	Discharge	28	132	NA	NA	NA	NA	24	95	2	11	NA	NA	NA	NA	28	132	NA	NA	NA	NA	NA	NA	NA	NA	NA	NA	NA	NA	NA	NA	NA	NA	NA	NA	NA	NA	NA	NA	NA	NA	NA	NA	NA	NA
Kitamura	Out of hospital witnessed	1 month	475	5158	146	2082	329	3076	NA	NA	NA	NA	NA	NA	NA	NA	NA	NA	NA	NA	475	5158	475	5158	NA	NA	277	2439	193	1551	84	888	198	2719	NA	NA	NA	NA	NA	NA	NA	NA	NA	NA	NA	NA
Nadkami	All children	Discharge	236	880	NA	NA	NA	NA	135	563	35	120	NA	NA	NA	NA	141	570	NA	NA	NA	NA	NA	NA	NA	NA	NA	NA	NA	NA	NA	NA	NA	NA	NA	NA	NA	NA	NA	NA	NA	NA	NA	NA	NA	NA
Lopez-Herce	In &Out of hospital	1 year	45	213	NA	NA	NA	NA	16	117	5	29	NA	NA	NA	NA	NA	NA	NA	NA	NA	NA	NA	NA	NA	NA	NA	NA	NA	NA	NA	NA	NA	NA	49	61	14	22	15	47	5	26	6	83	0	25
Rodriguez-Nuenz	PICU	Discharge	29	96	NA	NA	NA	NA	11	41	2	11	NA	NA	NA	NA	29	96	NA	NA	NA	NA	NA	NA	NA	NA	NA	NA	NA	NA	NA	NA	NA	NA	27	34	5	11	4	22	0	7	1	26	0	8
Engdahl	Out of hospital 1980-2000	Discharge	5	98	NA	NA	NA	NA	NA	NA	NA	NA	NA	NA	NA	NA	NA	NA	NA	NA	5	98	NA	NA	NA	NA	NA	NA	NA	NA	NA	NA	NA	NA	NA	NA	NA	NA	NA	NA	NA	NA	NA	NA	NA	NA
del Castillo 2014	Castillo	Discharge	101	250	77	128	72	122	71	119	8	13					101	250
Zheng	Zheng	Discharge	49	174	33	83	17	91	10	34	4	14					36	141	11	30
Knight	Knight	Discharge	28	46															28	46
			n = with event (death)
			N = overall number of CPR events
			u1 = under 1 year old
			pea = pulseless electrical activity
			vf = ventricular fibrilation
			med = medical cause
			trauma = trauma cause
			picu = occurred in PICU
			ip = occurred as an in-patient
			op = occurred out of hospital
			byst = bystander CPR
			breaths = conventional CPR with mout to mouth ventilation
			hands = compression only CPR, without mout to mouth
