# Supplementary material for: Systematic Review and Meta-Analysis of Outcomes after Cardiopulmonary Arrest in Childhood
Source: PLoS One. 2015 Jun 24;10(6):e0130327. doi: 10.1371/journal.pone.0130327 (PMC4479568; doi:10.1371/journal.pone.0130327)
Supplement: S2 Table — (CSV) [file pone.0130327.s003.csv]

study	intact.n	intact.N
Carroll	4	10
Moreno	23	132
Rodriguez-Nuenz	25	96
del Castillo	65	86
	intact = intact neurological status (grade 1/2)
